# Supplementary material for: Comparative transcriptome analysis of Citrus macrophylla tree infected with Citrus tristeza virus stem pitting mutants provides new insight into the role of phloem regeneration in stem pitting disease
Source: Front Plant Sci. 2022 Oct 4;13:987831. doi: 10.3389/fpls.2022.987831 (PMC9577373; doi:10.3389/fpls.2022.987831)
Supplement: Supplementary Table 1 — Differentially expressed genes (DEGs) encoding proteins involved in plant-pathogen interaction, leucine-rich repeats receptor-like kinases, secondary metabolites, and phytohormones, and genes involved in secondary phloem regeneration for Citrus macrophylla trees infected with full-length CTV and CTVΔp33 (moderate and severe stem-pitting phenotypes). [file Table_1.XLSX]

## Sheet: delta p33
CTVΔP33 versus Healthy
BinName	Gene Id	log2Fold Change	Description
Stress.biotic	Cs1g02140	-3.81543	Disease resistance protein RPM1;NBS-containing resistance-like protein (Fragment)
Stress.biotic	orange1.1t02464	4.3789	RPM1 interacting protein 4 transcript 2a --orange1.1t02464.2: RPM1-interacting protein 4
Stress.biotic.PR-proteins	cs3g05690	-3.601	disease resistance protein (TIR-NBS class)
Stress.biotic.PR-proteins	cs1g01880	-3.896	disease resistance protein (NBS-LRR class)
Stress.biotic.PR-proteins	cs3g03980	-2.787	disease resistance protein (NBS-LRR class)
Stress.biotic.PR-proteins	cs3g13340	-2.19	disease resistance protein (NBS-LRR class)
Stress.biotic.PR-proteins	cs5g22710	-3.871	disease resistance protein (NBS-LRR class)
Stress.biotic.PR-proteins	cs9g13300	3.941	disease resistance protein (NBS-LRR class)
Stress.biotic.PR-proteins	cs5g17870	3.074	disease resistance protein (TIR-NBS-LRR class)
Stress.biotic.PR-proteins	cs5g19230	3.374	disease resistance protein (TIR-NBS-LRR class)
Stress.biotic.PR-proteins	cs5g22380	2.358	disease resistance protein (TIR-NBS-LRR class)
Stress.biotic.PR-proteins	cs3g06480	-2.486	disease resistance protein (NBS-LRR class)
Stress.biotic.PR-proteins	cs3g06490	-2.397	disease resistance protein (NBS-LRR class)
Stress.biotic.PR-proteins	cs3g06500	-3.191	disease resistance protein (NBS-LRR class)
Stress.biotic.PR-proteins	cs3g12710	-2.277	disease resistance protein (NBS-LRR class)
Stress.biotic.PR-proteins	cs5g22000	-3.502	disease resistance protein (NBS-LRR class)
Stress.biotic.PR-proteins	cs5g19240	5.421	disease resistance protein (TIR-NBS-LRR class)
Stress.biotic.PR-proteins	cs1g12210	-2.324	disease resistance protein (CC-NBS-LRR class)
Stress.biotic.PR-proteins	cs1g13030	-2.649	disease resistance protein (CC-NBS-LRR class)
stress.heat shock protein	cs7g08060	6.858	Symbols: ARL1 | ARL1 (ARG1-LIKE 1); heat shock protein binding / unfolded protein binding
stress.heat shock protein	cs6g07320	5.276	17.6 kDa class I small heat shock protein (HSP17.6C-CI) (AA 1-156)
stress.heat shock protein	cs3g14930	6.676	DNAJ heat shock N-terminal domain-containing protein
stress.heat shock protein	cs3g22410	4.457	heat shock protein binding
stress.heat shock protein	cs7g28640	2.402	Symbols: ATHSP101; HSP101; HOT1 | ATHSP101 (ARABIDOPSIS THALIANA HEAT SHOCK PROTEIN 101); ATP binding / ATPase/ nucleoside-triphosphatase/ nucleotide binding / protein binding
stress.heat shock protein	cs5g15400	-2.579	DNAJ heat shock N-terminal domain-containing protein / S-locus protein; putative
stress.heat shock protein	cs5g15410	3.968	DNAJ heat shock N-terminal domain-containing protein / S-locus protein; putative
stress.heat shock protein	cs1g25480	-2.852	DNAJ heat shock protein; putative
stress.heat shock protein	cs3g17440	-2.34	DNAJ heat shock N-terminal domain-containing protein
stress.heat shock protein	cs5g22490	2.694	DNAJ heat shock N-terminal domain-containing protein
stress.heat shock protein	cs5g18500	-3.393	Symbols: ATHSP22.0 | ATHSP22.0
stress.heat shock protein	cs2g04400	2.36	Symbols: AT-HSFA4A; HSF A4A | AT-HSFA4A; DNA binding / transcription factor
stress.heat shock protein	cs2g07300	3.005	Symbols: HSA32 | HSA32 (HEAT-STRESS-ASSOCIATED 32); catalytic
stress.heat shock protein	cs3g26260	2.495	Symbols: SHD; HSP90.7 | SHD (SHEPHERD); ATP binding / unfolded protein binding
stress.heat shock protein	cs7g10040	-3.43	Symbols: HSP21 | HSP21 (HEAT SHOCK PROTEIN 21)
stress.heat shock protein	cs7g29010	4.058	Symbols: HSC70-1; HSP70-1; AT-HSC70-1; HSC70 | HSC70-1 (HEAT SHOCK COGNATE PROTEIN 70-1); ATP binding | chr5:553745-556442 REVERSE
stress.heat shock protein	cs7g29020	4.07	Symbols: HSC70-1; HSP70-1; AT-HSC70-1; HSC70 | HSC70-1 (HEAT SHOCK COGNATE PROTEIN 70-1); ATP binding
stress.heat shock protein	cs7g29040	2.24	Symbols: HSC70-1; HSP70-1; AT-HSC70-1; HSC70 | HSC70-1 (HEAT SHOCK COGNATE PROTEIN 70-1); ATP binding
stress.heat shock protein	cs2g22350	-2.302	Symbols: MTHSC70-2; HSC70-5 | MTHSC70-2 (MITOCHONDRIAL HSP70 2); ATP binding
stress.heat shock protein	cs7g23510	5.366	Symbols: ATJ2; J2 | ATJ2; protein binding
stress.heat shock protein	cs2g27640	-2.518	DNAJ heat shock N-terminal domain-containing protein
stress.heat shock protein	cs5g28170	2.062	Symbols: BIP1 | BIP1; ATP binding
stress.heat shock protein	cs5g28240	3.952	Symbols: BIP1 | BIP1; ATP binding
signalling.receptor kinases.leucine rich repeat XII	cs1g06550	5.364	leucine-rich repeat transmembrane protein kinase
signalling.receptor kinases.leucine rich repeat XII	cs4g02070	2.392	leucine-rich repeat transmembrane protein kinase
signalling.receptor kinases.leucine rich repeat XII	cs1g05120	-2.359	leucine-rich repeat transmembrane protein kinase
signalling.receptor kinases.leucine rich repeat XII	cs1g09160	5.076	leucine-rich repeat transmembrane protein kinase
signalling.receptor kinases.leucine rich repeat XII	cs1g09190	2.447	leucine-rich repeat transmembrane protein kinase
signalling.receptor kinases.leucine rich repeat XII	cs1g14250	2.362	leucine-rich repeat transmembrane protein kinase
signalling.receptor kinases.leucine rich repeat XII	cs1g14790	3.261	leucine-rich repeat transmembrane protein kinase
signalling.receptor kinases.leucine rich repeat XII	cs3g06580	-2.807	leucine-rich repeat transmembrane protein kinase
signalling.receptor kinases.leucine rich repeat XII	cs7g14150	6.506	leucine-rich repeat transmembrane protein kinase
signalling.receptor kinases.leucine rich repeat XII	cs7g15180	-2.961	leucine-rich repeat transmembrane protein kinase
signalling.receptor kinases.leucine rich repeat XII	cs7g15210	-2.08	leucine-rich repeat transmembrane protein kinase
signalling.receptor kinases.leucine rich repeat XII	cs7g24640	2.359	leucine-rich repeat transmembrane protein kinase
signalling.receptor kinases.leucine rich repeat XII	cs9g12800	-6.089	leucine-rich repeat transmembrane protein kinase
signalling.receptor kinases.leucine rich repeat XII	cs2g29900	4.274	kinase
signalling.receptor kinases.leucine rich repeat XII	cs2g31120	6.191	kinase
signalling.receptor kinases.leucine rich repeat XII	cs2g31150	4.002	kinase
signalling.receptor kinases.leucine rich repeat XII	cs9g14860	-2.234	kinase
signalling.receptor kinases.leucine rich repeat XI	cs2g05510	-2.445	Symbols: HSL1 | HSL1 (HAESA-Like 1); ATP binding / kinase/ protein serine/threonine kinase
signalling.receptor kinases.leucine rich repeat I	cs1g16010	3.15	light repressible receptor protein kinase
signalling.receptor kinases.leucine rich repeat I	cs1g16130	4.769	light repressible receptor protein kinase
signalling.receptor kinases.leucine rich repeat III	cs7g10500	-3.357	leucine-rich repeat family protein
signalling.receptor kinases.leucine rich repeat III	cs6g18290	-2.236	leucine-rich repeat transmembrane protein kinase
signalling.receptor kinases.leucine rich repeat III	cs2g28520	-2.013	leucine-rich repeat transmembrane protein kinase
signalling.receptor kinases.leucine rich repeat III	cs2g29110	4.952	ATP binding / protein binding / protein kinase/ protein serine/threonine kinase/ protein tyrosine kinase
signalling.receptor kinases.leucine rich repeat X	cs9g12610	2.681	leucine-rich repeat transmembrane protein kinase; putative
signalling.receptor kinases.leucine rich repeat X	cs9g13800	7.006	Symbols: EMS1; EXS | EMS1 (EXCESS MICROSPOROCYTES1); kinase/ transmembrane receptor protein kinase
signalling.receptor kinases.leucine rich repeat VIII.VIII-2	cs5g13540	4.954	leucine-rich repeat family protein / protein kinase family protein
signalling.receptor kinases.leucine rich repeat VIII.VIII-2	cs5g13430	2.941	leucine-rich repeat family protein / protein kinase family protein
hormone metabolism.abscisic acid.signal transduction	cs4g06490	2.327	zinc finger (C3HC4-type RING finger) family protein
hormone metabolism.abscisic acid.induced-regulated-responsive-activated	cs8g06850	2.722	Symbols: HVA22K | HVA22K (HVA22-LIKE PROTEIN K)
hormone metabolism.abscisic acid.induced-regulated-responsive-activated	cs7g13465	-2.221	GRAM domain-containing protein / ABA-responsive protein-related
hormone metabolism.abscisic acid.induced-regulated-responsive-activated	cs6g19170	2.141	unknown protein
hormone metabolism.auxin.synthesis-degradation	cs1g18720	5.887	Symbols: IAR3; JR3 | IAR3 (IAA-ALANINE RESISTANT 3); IAA-Ala conjugate hydrolase/ metallopeptidase
hormone metabolism.auxin.synthesis-degradation	cs4g09620	5.088	Symbols: IAMT1 | IAMT1 (IAA CARBOXYLMETHYLTRANSFERASE 1); S-adenosylmethionine-dependent methyltransferase/ indole acetic acid carboxyl methyltransferase
hormone metabolism.auxin.signal transduction	cs2g21390	3.239	Symbols: AXR1 | AXR1 (AUXIN RESISTANT 1); small protein activating enzyme
hormone metabolism.auxin.signal transduction	cs4g18300	-2.08	Symbols: CYP711A1; MAX1 | CYP711A1; electron carrier/ heme binding / iron ion binding / monooxygenase/ oxygen binding
hormone metabolism.auxin.signal transduction	cs6g02480	-4.233	Symbols: PIN5 | PIN5 (PIN-FORMED 5); auxin:hydrogen symporter/ transporter
hormone metabolism.auxin.induced-regulated-responsive-activated	cs5g18720	-3.271	unknown protein
hormone metabolism.auxin.induced-regulated-responsive-activated	cs1g22140	2.176	Symbols: GH3.1 | GH3.1
hormone metabolism.auxin.induced-regulated-responsive-activated	cs9g09120	3.227	Symbols: IAA13 | IAA13; transcription factor
hormone metabolism.auxin.induced-regulated-responsive-activated	cs2g09620	-2.869	Symbols: AIR9 | AIR9; protein binding
hormone metabolism.auxin.induced-regulated-responsive-activated	cs9g07710	2.636	unknown protein
hormone metabolism.auxin.induced-regulated-responsive-activated	cs6g19810	-2.086	FUNCTIONS IN: molecular_function unknown; INVOLVED IN: biological_process unknown; LOCATED IN: endomembrane system
hormone metabolism.auxin.induced-regulated-responsive-activated	cs2g02750	5.017	auxin-responsive protein; putative
hormone metabolism.brassinosteroid.synthesis-degradation.BRs.metabolic regulation	cs7g11860	-2.935	Symbols: BAS1; CYP734A1; CYP72B1 | BAS1 (PHYB ACTIVATION TAGGED SUPPRESSOR 1); oxygen binding / steroid hydroxylase
hormone metabolism.brassinosteroid.synthesis-degradation.sterols.SMT2	cs7g02040	6.541	Symbols: SMT1; CPH | SMT1 (STEROL METHYLTRANSFERASE 1); sterol 24-C-methyltransferase
hormone metabolism.brassinosteroid.synthesis-degradation.sterols.other	cs4g04630	5.101	Symbols: CAS1 | CAS1 (cycloartenol synthase 1); cycloartenol synthase
hormone metabolism.brassinosteroid.signal transduction.BRI	cs2g04660	-2.566	Symbols: BIN2; DWF12; UCU1; ATSK21; SK21 | BIN2 (BRASSINOSTEROID-INSENSITIVE 2); glycogen synthase kinase 3/ kinase/ protein kinase
hormone metabolism.cytokinin.synthesis-degradation	cs5g31590	2.256	Symbols: ATIPT3; IPT3 | ATIPT3 (ARABIDOPSIS THALIANA ISOPENTENYLTRANSFERASE 3); ATP binding / tRNA isopentenyltransferase/ transferase; transferring alkyl or aryl (other than methyl) groups
hormone metabolism.cytokinin.signal transduction	cs7g06180	4.811	Symbols: ARR12 | ARR12 (ARABIDOPSIS RESPONSE REGULATOR 12); transcription factor/ two-component response regulator
hormone metabolism.cytokinin.signal transduction	cs2g19760	2.32	Symbols: AHK2 | AHK2 (ARABIDOPSIS HISTIDINE KINASE 2); cytokinin receptor/ osmosensor/ protein histidine kinase
hormone metabolism.ethylene.synthesis-degradation	cs4g12530	-5.692	oxidoreductase; 2OG-Fe(II) oxygenase family protein
hormone metabolism.ethylene.synthesis-degradation	cs1g03950	5.61	oxidoreductase; 2OG-Fe(II) oxygenase family protein
hormone metabolism.ethylene.synthesis-degradation.1-aminocyclopropane-1-carboxylate oxidase	cs2g20590	2.794	Symbols: EFE; ACO4; EAT1 | EFE (ETHYLENE-FORMING ENZYME); 1-aminocyclopropane-1-carboxylate oxidase
hormone metabolism.ethylene.signal transduction	cs1g03290	2.326	Symbols: ATERF13; EREBP; ERF13 | ERF13 (ETHYLENE-RESPONSIVE ELEMENT BINDING FACTOR 13); DNA binding / transcription factor
hormone metabolism.ethylene.signal transduction	cs1g03300	6.845	Symbols: ATERF13; EREBP; ERF13 | ERF13 (ETHYLENE-RESPONSIVE ELEMENT BINDING FACTOR 13); DNA binding / transcription factor
hormone metabolism.ethylene.signal transduction	cs5g29890	5.598	ethylene-responsive factor; putative
hormone metabolism.ethylene.signal transduction	cs2g01080	2.521	unknown protein
hormone metabolism.ethylene.signal transduction	cs5g22160	5.459	unknown protein
hormone metabolism.ethylene.signal transduction	cs5g22200	5.418	unknown protein
hormone metabolism.ethylene.signal transduction	cs7g06120	4.153	ethylene-responsive element-binding protein; putative
hormone metabolism.ethylene.signal transduction	cs9g13610	3.996	AP2 domain-containing transcription factor; putative
hormone metabolism.ethylene.induced-regulated-responsive-activated	cs2g09980	3.975	ethylene-responsive nuclear protein / ethylene-regulated nuclear protein (ERT2)
hormone metabolism.gibberelin.synthesis-degradation.GA2 oxidase	cs2g03380	2.577	Symbols: ATGA2OX2 | ATGA2OX2 (GIBBERELLIN 2-OXIDASE); gibberellin 2-beta-dioxygenase
hormone metabolism.gibberelin.signal transduction	cs2g17810	10.738	U-box domain-containing protein
hormone metabolism.gibberelin.induced-regulated-responsive-activated	cs7g08100	4.847	gibberellin-regulated family protein
hormone metabolism.gibberelin.induced-regulated-responsive-activated	cs6g21260	-3.734	Symbols: GASA4 | GASA4 (GAST1 PROTEIN HOMOLOG 4)
hormone metabolism.jasmonate.synthesis-degradation.lipoxygenase	cs1g17380	4.937	Symbols: LOX3 | LOX3; electron carrier/ iron ion binding / lipoxygenase/ metal ion binding / oxidoreductase; acting on single donors with incorporation of molecular oxygen; incorporation of two atoms of oxygen
hormone metabolism.jasmonate.signal transduction	cs1g17210	5.768	Symbols: JAZ1; TIFY10A | JAZ1 (JASMONATE-ZIM-DOMAIN PROTEIN 1); protein binding
hormone metabolism.jasmonate.signal transduction	cs2g17230	2.088	Symbols: JAZ3; JAI3; TIFY6B | JAZ3 (JASMONATE-ZIM-DOMAIN PROTEIN 3)
hormone metabolism.salicylic acid.synthesis-degradation	cs2g17590	2.03	S-adenosyl-L-methionine:carboxyl methyltransferase family protein
hormone metabolism.salicylic acid.synthesis-degradation	cs3g05650	-5.234	Symbols: NAMT1 | NAMT1; S-adenosylmethionine-dependent methyltransferase
hormone metabolism.salicylic acid.synthesis-degradation	cs2g19320	2.55	S-adenosyl-L-methionine:carboxyl methyltransferase family protein
hormone metabolism.salicylic acid.synthesis-degradation	cs2g19330	4.524	S-adenosyl-L-methionine:carboxyl methyltransferase family protein
misc.glutathione S transferases	cs5g32800	8.393	Symbols: ATGSTF6; GST1; ERD11; ATGSTF3; GSTF6 | ATGSTF6 (GLUTATHIONE S-TRANSFERASE); copper ion binding / glutathione binding / glutathione transferase
misc.glutathione S transferases	cs3g02150	5.33	anionic peroxidase; putative
misc.glutathione S transferases	cs3g20220	2.393	tetrachloro-p-hydroquinone reductive dehalogenase-related
misc.glutathione S transferases	cs7g15760	2.024	Symbols: ATGSTU7; GST25 | ATGSTU7 (ARABIDOPSIS THALIANA GLUTATHIONE S-TRANSFERASE TAU 7); glutathione transferase
misc.glutathione S transferases	cs7g15770	6.628	Symbols: ATGSTU7; GST25 | ATGSTU7 (ARABIDOPSIS THALIANA GLUTATHIONE S-TRANSFERASE TAU 7); glutathione transferase
misc.glutathione S transferases	cs8g19380	6.292	Symbols: ATGSTU7; GST25 | ATGSTU7 (ARABIDOPSIS THALIANA GLUTATHIONE S-TRANSFERASE TAU 7); glutathione transferase
misc.glutathione S transferases	cs8g19390	3.759	Symbols: ATGSTU7; GST25 | ATGSTU7 (ARABIDOPSIS THALIANA GLUTATHIONE S-TRANSFERASE TAU 7); glutathione transferase
misc.glutathione S transferases	cs3g08160	-3.534	In2-1 protein
misc.peroxidases	cs7g08070	7.111	peroxidase
misc.peroxidases	cs1g22960	3.359	peroxidase
misc.peroxidases	cs5g34200	2.084	peroxidase
misc.peroxidases	cs2g03110	2.638	Symbols: PRXR1 | PRXR1; electron carrier/ heme binding / peroxidase
misc.peroxidases	cs7g05430	2.037	Symbols: APX6 | APX6; L-ascorbate peroxidase/ heme binding / peroxidase
misc.peroxidases	cs7g05450	8.34	Symbols: APX6 | APX6; L-ascorbate peroxidase/ heme binding / peroxidase
misc.peroxidases	cs2g28110	-2.192	peroxidase
misc.oxidases - copper; flavone etc	cs2g06100	2.631	oxidoreductase; 2OG-Fe(II) oxygenase family protein
misc.oxidases - copper; flavone etc	cs3g20560	6.982	Symbols: YUC11 | YUC11; FAD binding / NADP or NADPH binding / flavin-containing monooxygenase/ monooxygenase/ oxidoreductase
misc.oxidases - copper; flavone etc	cs9g06720	-3.141	amine oxidase/ copper ion binding / quinone binding
misc.oxidases - copper; flavone etc	cs9g06760	-2.493	amine oxidase/ copper ion binding / quinone binding
misc.oxidases - copper; flavone etc	cs3g26980	3.418	Symbols: LDL1; SWP1; ATSWP1 | LDL1 (LSD1-LIKE1); amine oxidase/ electron carrier/ oxidoreductase
misc.oxidases - copper; flavone etc	cs6g15870	4.623	Symbols: ATPAO4; PAO4 | ATPAO4 (ARABIDOPSIS THALIANA POLYAMINE OXIDASE 4); amine oxidase/ polyamine oxidase
misc.oxidases - copper; flavone etc	cs5g27460	-2.613	oxidoreductase; zinc-binding dehydrogenase family protein
misc.oxidases - copper; flavone etc	cs1g23870	3.31	Symbols: YUC2 | YUC2 (YUCCA2); FAD binding / NADP or NADPH binding / flavin-containing monooxygenase/ oxidoreductase
misc.oxidases - copper; flavone etc	cs2g21220	3.88	Symbols: sks4 | sks4 (SKU5 Similar 4); copper ion binding / oxidoreductase
misc.oxidases - copper; flavone etc	cs9g14470	6.386	Symbols: SKS1 | SKS1 (SKU5 SIMILAR 1); copper ion binding / oxidoreductase
misc.oxidases - copper; flavone etc	cs4g14150	2.004	Symbols: ATPAO5 | ATPAO5 (Polyamine oxidase 5); amine oxidase/ electron carrier/ oxidoreductase
misc.oxidases - copper; flavone etc	cs4g20590	5.069	monooxygenase family protein
misc.oxidases - copper; flavone etc	cs4g17780	-3.532	Symbols: AT-AER | AT-AER (alkenal reductase); 2-alkenal reductase
misc.oxidases - copper; flavone etc	cs5g21010	-3.982	NADP-dependent oxidoreductase; putative
misc.oxidases - copper; flavone etc	cs9g05290	3.891	oxidoreductase; 2OG-Fe(II) oxygenase family protein
misc.oxidases - copper; flavone etc	cs1g26050	6.148	iron ion binding / oxidoreductase/ oxidoreductase; acting on paired donors; with incorporation or reduction of molecular oxygen; 2-oxoglutarate as one donor; and incorporation of one atom each of oxygen into both donors
misc.oxidases - copper; flavone etc	cs1g23090	2.598	Symbols: sks17 | sks17 (SKU5 Similar 17); copper ion binding / oxidoreductase
secondary metabolism.N misc.alkaloid-like	cs1g01130	-2.512	tyrosine decarboxylase; putative
secondary metabolism.N misc.alkaloid-like	cs2g08300	7.489	tyrosine decarboxylase; putative
secondary metabolism.N misc.alkaloid-like	cs7g20260	4.796	Symbols: SSL4; ATSSL4 | SSL4 (STRICTOSIDINE SYNTHASE-LIKE 4); strictosidine synthase
secondary metabolism.N misc.alkaloid-like	cs4g07280	2.227	strictosidine synthase family protein
secondary metabolism.N misc.alkaloid-like	cs1g04950	6.296	strictosidine synthase family protein
secondary metabolism.flavonoids.anthocyanins.leucocyanidin dioxygenase	cs5g09970	-2.042	Symbols: LDOX; TDS4; TT18; ANS | LDOX (LEUCOANTHOCYANIDIN DIOXYGENASE); leucocyanidin oxygenase
secondary metabolism.flavonoids.anthocyanins.anthocyanin 5-aromatic acyltransferase	cs6g22260	-2.05	Symbols: AT5MAT | AT5MAT; O-malonyltransferase/ transferase
secondary metabolism.flavonoids.anthocyanins.anthocyanin 5-aromatic acyltransferase	cs4g08490	-2.437	transferase family protein
secondary metabolism.N misc.betaine.betaine-aldehyde dehydrogenase	cs5g04880	3.101	Symbols: ALDH10A8 | ALDH10A8; 3-chloroallyl aldehyde dehydrogenase/ oxidoreductase
secondary metabolism.N misc.betaine.betaine-aldehyde dehydrogenase	cs9g02320	2.56	Symbols: ALDH22a1 | ALDH22a1 (Aldehyde Dehydrogenase 22a1); 3-chloroallyl aldehyde dehydrogenase/ oxidoreductase
secondary metabolism.isoprenoids.carotenoids	cs1g24120	4.811	amine oxidase-related
secondary metabolism.isoprenoids.carotenoids.phytoene dehydrogenase	cs8g02300	-2.289	Symbols: PDS3; PDS; PDE226 | PDS3 (PHYTOENE DESATURASE 3); phytoene dehydrogenase
secondary metabolism.isoprenoids.carotenoids.zeta-carotene desaturase	cs3g11060	2.758	Symbols: ZDS; PDE181 | ZDS (ZETA-CAROTENE DESATURASE); carotene 7;8-desaturase
secondary metabolism.isoprenoids.carotenoids.carotenoid cleavage dioxygenase	cs4g19530	2.38	Symbols: CCD1; ATCCD1; ATNCED1; NCED1 | CCD1 (CAROTENOID CLEAVAGE DIOXYGENASE 1); 9-cis-epoxycarotenoid dioxygenase
secondary metabolism.isoprenoids.carotenoids.violaxanthin de-epoxidase	cs5g26080	2.412	Symbols: NPQ1; AVDE1 | NPQ1 (NON-PHOTOCHEMICAL QUENCHING 1); violaxanthin de-epoxidase
secondary metabolism.flavonoids.dihydroflavonols	cs7g01280	2.672	oxidoreductase; 2OG-Fe(II) oxygenase family protein
secondary metabolism.flavonoids.dihydroflavonols	cs9g14480	3.546	oxidoreductase; 2OG-Fe(II) oxygenase family protein
secondary metabolism.flavonoids.dihydroflavonols	cs9g14500	5.316	oxidoreductase; 2OG-Fe(II) oxygenase family protein
secondary metabolism.flavonoids.dihydroflavonols	cs9g14530	5.182	oxidoreductase; 2OG-Fe(II) oxygenase family protein
secondary metabolism.flavonoids.dihydroflavonols.dihydroflavonol 4-reductase	cs8g01030	-2.189	dihydroflavonol 4-reductase family / dihydrokaempferol 4-reductase family
secondary metabolism.flavonoids.chalcones	cs7g07970	2.425	aldo/keto reductase; putative
secondary metabolism.flavonoids.flavonols	cs2g04100	2.676	Symbols: SRG1; ATSRG1 | SRG1 (SENESCENCE-RELATED GENE 1); oxidoreductase; acting on diphenols and related substances as donors; oxygen as acceptor / oxidoreductase; acting on paired donors; with incorporation or reduction of molecular oxygen; 2-oxoglutarate as one donor; and inc
secondary metabolism.flavonoids.flavonols.flavonol synthase (FLS)	cs1g19280	4.03	Symbols: FLS | FLS (FLAVONOL SYNTHASE); flavonol synthase
secondary metabolism.sulfur-containing.glucosinolates.synthesis.aromatic.CYP79A2 monooxygenase	cs7g29750	4.12	Symbols: CYP79A2 | CYP79A2 (CYTOCHROME P450 79A2); oxidoreductase; acting on paired donors; with incorporation or reduction of molecular oxygen; NADH or NADPH as one donor; and incorporation of one atom of oxygen / oxygen binding
secondary metabolism.sulfur-containing.glucosinolates.synthesis.aromatic.CYP79A2 monooxygenase	cs7g29760	5.776	Symbols: CYP79A2 | CYP79A2 (CYTOCHROME P450 79A2); oxidoreductase; acting on paired donors; with incorporation or reduction of molecular oxygen; NADH or NADPH as one donor; and incorporation of one atom of oxygen / oxygen binding
secondary metabolism.sulfur-containing.glucosinolates.synthesis.indole.indole-3-methyl-desulfoglucosinolate sulfotransferase	cs5g12340	10.749	Symbols: SOT16; ATSOT16; CORI-7; ATST5A | SOT16 (SULFOTRANSFERASE 16); desulfoglucosinolate sulfotransferase/ sulfotransferase
secondary metabolism.sulfur-containing.glucosinolates.synthesis.indole.indole-3-methyl-desulfoglucosinolate sulfotransferase	cs5g12370	3.18	Symbols: SOT16; ATSOT16; CORI-7; ATST5A | SOT16 (SULFOTRANSFERASE 16); desulfoglucosinolate sulfotransferase/ sulfotransferase
secondary metabolism.sulfur-containing.glucosinolates.synthesis.shared.CYP83B1 phenylacetaldoxime monooxygenase	cs3g25780	2.442	Symbols: CYP83B1; SUR2; RNT1; RED1; ATR4 | CYP83B1 (CYTOCHROME P450 MONOOXYGENASE 83B1); oxidoreductase; acting on paired donors; with incorporation or reduction of molecular oxygen; NADH or NADPH as one donor; and incorporation of one atom of oxygen / oxygen binding
secondary metabolism.sulfur-containing.glucosinolates.synthesis.shared.CYP83B1 phenylacetaldoxime monooxygenase	cs5g25060	-2.104	Symbols: CYP83B1; SUR2; RNT1; RED1; ATR4 | CYP83B1 (CYTOCHROME P450 MONOOXYGENASE 83B1); oxidoreductase; acting on paired donors; with incorporation or reduction of molecular oxygen; NADH or NADPH as one donor; and incorporation of one atom of oxygen / oxygen binding
secondary metabolism.flavonoids.isoflavones.isoflavone reductase	cs5g17380	-2.218	isoflavone reductase; putative
secondary metabolism.flavonoids.isoflavones.isoflavone reductase	cs7g24240	4.952	isoflavone reductase; putative
secondary metabolism.phenylpropanoids.lignin biosynthesis.4CL	cs8g15880	3.993	4-coumaroyl-CoA synthase; putative
secondary metabolism.phenylpropanoids.lignin biosynthesis.4CL	cs7g10350	-2.311	4-coumarate--CoA ligase family protein / 4-coumaroyl-CoA synthase family protein
secondary metabolism.phenylpropanoids.lignin biosynthesis.HCT	cs1g14410	-4.063	Symbols: HCT | HCT (HYDROXYCINNAMOYL-COA SHIKIMATE/QUINATE HYDROXYCINNAMOYL TRANSFERASE); quinate O-hydroxycinnamoyltransferase/ shikimate O-hydroxycinnamoyltransferase/ transferase
secondary metabolism.phenylpropanoids.lignin biosynthesis.HCT	cs3g10450	-2.19	Symbols: HCT | HCT (HYDROXYCINNAMOYL-COA SHIKIMATE/QUINATE HYDROXYCINNAMOYL TRANSFERASE); quinate O-hydroxycinnamoyltransferase/ shikimate O-hydroxycinnamoyltransferase/ transferase
secondary metabolism.phenylpropanoids.lignin biosynthesis.HCT	cs4g01910	-3.119	Symbols: HCT | HCT (HYDROXYCINNAMOYL-COA SHIKIMATE/QUINATE HYDROXYCINNAMOYL TRANSFERASE); quinate O-hydroxycinnamoyltransferase/ shikimate O-hydroxycinnamoyltransferase/ transferase
secondary metabolism.phenylpropanoids.lignin biosynthesis.HCT	cs4g01930	2.956	Symbols: HCT | HCT (HYDROXYCINNAMOYL-COA SHIKIMATE/QUINATE HYDROXYCINNAMOYL TRANSFERASE); quinate O-hydroxycinnamoyltransferase/ shikimate O-hydroxycinnamoyltransferase/ transferase
secondary metabolism.phenylpropanoids.lignin biosynthesis.C3H	cs6g16650	-3.651	Symbols: CYP98A3 | CYP98A3 (cytochrome P450; family 98; subfamily A; polypeptide 3); monooxygenase/ p-coumarate 3-hydroxylase
secondary metabolism.phenylpropanoids.lignin biosynthesis.COMT	cs5g24910	3.725	Symbols: ATOMT1; OMT1 | ATOMT1 (O-METHYLTRANSFERASE 1); caffeate O-methyltransferase/ myricetin 3'-O-methyltransferase/ quercetin 3-O-methyltransferase
secondary metabolism.phenylpropanoids.lignin biosynthesis.CAD	cs8g04970	-2.23	Symbols: CAD4; ATCAD4; CAD; CAD-C | ATCAD4; cinnamyl-alcohol dehydrogenase
secondary metabolism.phenylpropanoids.lignin biosynthesis.CAD	cs9g09020	-2.852	Symbols: CAD5; ATCAD5; CAD-5 | ATCAD5 (CINNAMYL ALCOHOL DEHYDROGENASE 5); cinnamyl-alcohol dehydrogenase
secondary metabolism.isoprenoids.mevalonate pathway.mevalonate kinase	cs3g13610	4.748	Symbols: MVK; MK | MK (MEVALONATE KINASE); mevalonate kinase
secondary metabolism.isoprenoids.mevalonate pathway.mevalonate diphosphate decarboxylase	cs7g20540	2.618	mevalonate diphosphate decarboxylase; putative
secondary metabolism.isoprenoids.mevalonate pathway.isopentenyl pyrophosphate:dimethyllallyl pyrophosphate isomerase	cs6g02690	-3.359	Symbols: IPP1 | IPP1 (ISOPENTENYL DIPHOSPHATE ISOMERASE 1); isopentenyl-diphosphate delta-isomerase
secondary metabolism.isoprenoids.non-mevalonate pathway.DXS	cs7g04870	2.051	Symbols: DXPS3 | DXPS3 (1-deoxy-D-xylulose 5-phosphate synthase 3); 1-deoxy-D-xylulose-5-phosphate synthase
secondary metabolism.isoprenoids.non-mevalonate pathway.MCS	cs5g03050	4.424	Symbols: ISPF; MECPS | ISPF; 2-C-methyl-D-erythritol 2;4-cyclodiphosphate synthase
secondary metabolism.phenylpropanoids	cs7g13280	7.687	oxidoreductase family protein
secondary metabolism.phenylpropanoids	cs2g16040	-2.342	O-methyltransferase family 2 protein
Secondary metabolism.phenylpropanoids	cs3g13080	-2.18	cinnamoyl-CoA reductase family
secondary metabolism.phenylpropanoids	cs6g07830	2.441	transferase family protein
secondary metabolism.phenylpropanoids.lignin biosynthesis.4CL	cs8g15880	3.993	4-coumaroyl-CoA synthase
secondary metabolism.phenylpropanoids.lignin biosynthesis.4CL	cs7g10350	-2.311	4-coumarate--CoA ligase family protein / 4-coumaroyl-CoA synthase family protein
secondary metabolism.phenylpropanoids.lignin biosynthesis.HCT	cs1g14410	-4.063	Symbols: HCT | HCT (HYDROXYCINNAMOYL-COA SHIKIMATE/QUINATE HYDROXYCINNAMOYL TRANSFERASE); quinate O-hydroxycinnamoyltransferase/ shikimate O-hydroxycinnamoyltransferase/ transferase
secondary metabolism.phenylpropanoids.lignin biosynthesis.HCT	cs3g10450	-2.19	Symbols: HCT | HCT (HYDROXYCINNAMOYL-COA SHIKIMATE/QUINATE HYDROXYCINNAMOYL TRANSFERASE); quinate O-hydroxycinnamoyltransferase/ shikimate O-hydroxycinnamoyltransferase/ transferase
secondary metabolism.phenylpropanoids.lignin biosynthesis.HCT	cs4g01910	-3.119	Symbols: HCT | HCT (HYDROXYCINNAMOYL-COA SHIKIMATE/QUINATE HYDROXYCINNAMOYL TRANSFERASE); quinate O-hydroxycinnamoyltransferase/ shikimate O-hydroxycinnamoyltransferase/ transferase
secondary metabolism.phenylpropanoids.lignin biosynthesis.HCT	cs4g01930	2.956	Symbols: HCT | HCT (HYDROXYCINNAMOYL-COA SHIKIMATE/QUINATE HYDROXYCINNAMOYL TRANSFERASE); quinate O-hydroxycinnamoyltransferase/ shikimate O-hydroxycinnamoyltransferase/ transferase
secondary metabolism.phenylpropanoids.lignin biosynthesis.C3H	cs6g16650	-3.651	Symbols: CYP98A3 | CYP98A3 (cytochrome P450; family 98; subfamily A; polypeptide 3); monooxygenase/ p-coumarate 3-hydroxylase
secondary metabolism.phenylpropanoids.lignin biosynthesis.COMT	cs5g24910	3.725	Symbols: ATOMT1; OMT1 | ATOMT1 (O-METHYLTRANSFERASE 1); caffeate O-methyltransferase/ myricetin 3'-O-methyltransferase/ quercetin 3-O-methyltransferase
secondary metabolism.phenylpropanoids.lignin biosynthesis.CAD	cs8g04970	-2.23	Symbols: CAD4; ATCAD4; CAD; CAD-C | ATCAD4; cinnamyl-alcohol dehydrogenase
secondary metabolism.phenylpropanoids.lignin biosynthesis.CAD	cs9g09020	-2.852	Symbols: CAD5; ATCAD5; CAD-5 | ATCAD5 (CINNAMYL ALCOHOL DEHYDROGENASE 5); cinnamyl-alcohol dehydrogenase
amino acid metabolism.synthesis.aromatic aa.phenylalanine.arogenate dehydratase / prephenate dehydratase	cs2g03010	2.185	Symbols: ADT1 | ADT1 (arogenate dehydratase 1); arogenate dehydratase/ prephenate dehydratase
amino acid metabolism.synthesis.aromatic aa.chorismate.dehydroquinate/shikimate dehydrogenase	cs3g12230	-3.171	Symbols: EMB3004; MEE32 | MEE32 (MATERNAL EFFECT EMBRYO ARREST 32); 3-dehydroquinate dehydratase/ NADP or NADPH binding / binding / catalytic/ shikimate 5-dehydrogenase
secondary metabolism.simple phenols	cs6g07410	4.657	Symbols: LAC7 | LAC7 (laccase 7); laccase
secondary metabolism.simple phenols	cs6g11860	3.585	Symbols: LAC11 | LAC11 (laccase 11); laccase
secondary metabolism.simple phenols	cs3g22170	-2.356	Symbols: TT10; LAC15; ATLAC15 | TT10 (TRANSPARENT TESTA 10); copper ion binding / laccase
secondary metabolism.simple phenols	cs8g17350	5.055	Symbols: LAC17; ATLAC17 | LAC17 (laccase 17); laccase
secondary metabolism.sulfur-containing.misc.alliinase	cs7g09110	-2.772	Symbols: WEI8; TAA1; SAV3 | TAA1 (TRYPTOPHAN AMINOTRANSFERASE OF ARABIDOPSIS 1); L-alanine:2-oxoglutarate aminotransferase/ L-glutamine:2-oxoglutarate aminotransferase/ L-leucine:2-oxoglutarate aminotransferase/ L-methionine:2-oxoglutarate aminotransferase/ L-phenylalanine:2-oxoglut
secondary metabolism.isoprenoids.terpenoids	cs2g07240	2.609	Symbols: TPS14; ATTPS14 | TPS14 (TERPENE SYNTHASE 14); S-linalool synthase
secondary metabolism.isoprenoids.terpenoids	cs2g07250	4.316	Symbols: TPS14; ATTPS14 | TPS14 (TERPENE SYNTHASE 14); S-linalool synthase
secondary metabolism.isoprenoids.terpenoids	cs2g08650	4.098	beta-amyrin synthase; putative
secondary metabolism.isoprenoids.terpenoids	cs2g08540	-3.278	Symbols: ATLUP2 | ATLUP2; beta-amyrin synthase/ lupeol synthase
secondary metabolism.isoprenoids.terpenoids	cs2g07230	6.101	myrcene/ocimene synthase; putative
secondary metabolism.isoprenoids.terpenoids	cs3g04290	-2.944	Symbols: ATTPS-CIN | ATTPS-CIN (terpene synthase-like sequence-1;8-cineole); (E)-beta-ocimene synthase/ myrcene synthase
secondary metabolism.isoprenoids.terpenoids	cs5g22980	-3.617	Symbols: ATTPS-CIN | ATTPS-CIN (terpene synthase-like sequence-1;8-cineole); (E)-beta-ocimene synthase/ myrcene synthase
secondary metabolism.isoprenoids.terpenoids	cs3g04410	3.545	lyase/ magnesium ion binding
secondary metabolism.isoprenoids.terpenoids	cs4g11320	-3.005	Symbols: ATTPS21; TPS21 | TPS21 (TERPENE SYNTHASE 21); (-)-E-beta-caryophyllene synthase/ alpha-humulene synthase
secondary metabolism.isoprenoids.terpenoids	cs4g12050	-4.397	Symbols: ATTPS21; TPS21 | TPS21 (TERPENE SYNTHASE 21); (-)-E-beta-caryophyllene synthase/ alpha-humulene synthase
secondary metabolism.isoprenoids.terpenoids	cs4g12120	6.864	Symbols: ATTPS21; TPS21 | TPS21 (TERPENE SYNTHASE 21); (-)-E-beta-caryophyllene synthase/ alpha-humulene synthase
secondary metabolism.isoprenoids.terpenoids	cs4g12350	-2.043	Symbols: ATTPS21; TPS21 | TPS21 (TERPENE SYNTHASE 21); (-)-E-beta-caryophyllene synthase/ alpha-humulene synthase
secondary metabolism.isoprenoids.terpenoids	cs4g12440	4.405	Symbols: ATTPS21; TPS21 | TPS21 (TERPENE SYNTHASE 21); (-)-E-beta-caryophyllene synthase/ alpha-humulene synthase
secondary metabolism.isoprenoids.terpenoids	cs4g12470	-2.548	Symbols: ATTPS21; TPS21 | TPS21 (TERPENE SYNTHASE 21); (-)-E-beta-caryophyllene synthase/ alpha-humulene synthase
secondary metabolism.isoprenoids.terpenoids	cs5g23510	4.548	Symbols: ATTPS21; TPS21 | TPS21 (TERPENE SYNTHASE 21); (-)-E-beta-caryophyllene synthase/ alpha-humulene synthase
secondary metabolism.isoprenoids.tocopherol biosynthesis.homogentisate phytyltransferase	cs1g12000	5.856	Symbols: HPT1; TPT1; ATHPT; VTE2 | HPT1 (HOMOGENTISATE PHYTYLTRANSFERASE 1); homogentisate phytyltransferase/ prenyltransferase
secondary metabolism.isoprenoids.tocopherol biosynthesis.homogentisate phytyltransferase	cs3g03890	-2.547	Symbols: HPT1; TPT1; ATHPT; VTE2 | HPT1 (HOMOGENTISATE PHYTYLTRANSFERASE 1); homogentisate phytyltransferase/ prenyltransferase
secondary metabolism.isoprenoids.tocopherol biosynthesis.homogentisate phytyltransferase	cs3g03950	4.622	Symbols: HPT1; TPT1; ATHPT; VTE2 | HPT1 (HOMOGENTISATE PHYTYLTRANSFERASE 1); homogentisate phytyltransferase/ prenyltransferase
secondary metabolism.isoprenoids.tocopherol biosynthesis.homogentisate phytyltransferase	cs3g03960	6.8	Symbols: HPT1; TPT1; ATHPT; VTE2 | HPT1 (HOMOGENTISATE PHYTYLTRANSFERASE 1); homogentisate phytyltransferase/ prenyltransferase
secondary metabolism.isoprenoids.tocopherol biosynthesis.homogentisate phytyltransferase	cs9g19520	4.616	Symbols: HPT1; TPT1; ATHPT; VTE2 | HPT1 (HOMOGENTISATE PHYTYLTRANSFERASE 1); homogentisate phytyltransferase/ prenyltransferase
secondary metabolism.wax	cs4g09520	-2.101	long-chain-alcohol O-fatty-acyltransferase family protein / wax synthase family protein
secondary metabolism	orange1.1t05037	-2.90748	Caffeic acid 3-O-methyltransferase
secondary metabolism	Cs3g01190	-2.06358	Cinnamoyl-CoA reductase, putative
DNA methylation	Cs3g03520	4.87305	Cytosine-specific methyltransferase (Fragment);DNA (cytosine-5)-methyltransferase 1A
DNA methylation	Cs6g01830	4.4647	NA
DNA methylation	Cs8g17950	7.5422	Methyl-CpG-binding domain-containing protein 7;Putative uncharacterized protein
Histone acetylation	Cs3g23060	2.89255	Dosage compensation regulatory complex/histone acetyltransferase complex;Chromatin modification-related protein EAF3
Histone acetylation	Cs2g19220	5.14047	NAD-dependent deacetylase sirtuin-6;Sirtuin 6 (Silent mating type information regulation 2, homolog) 6
Histone acetylation	Cs2g10400	4.02516	Histone demethylase JHD2; Protein Jumonji; DNA damage-responsive transcriptional repressor RPH1
Histone acetylation	Cs1g09520	-4.35961	Putative Deacetylase, histone deacetylase family;Histone deacetylase 14; Histone deacetylase-like amidohydrolase; Type-2 histone deacetylase 2
Histone acetylation	Cs5g05970	-2.14324	Histone deacetylase 6 (Fragment);Histone deacetylase 6; Probable histone deacetylase 1-B; Type-1 histone deacetylase 1; Histone deacetylase B; Putative histone deacetylase 2
Histone acetylation	Cs1g22190	-2.21607	Transcription initiation factor TFIID subunit 5
Histone methylation	Cs5g20650	-2.15992	Histone-lysine N-methyltransferase ASHH3; Putative histone-lysine N-methyltransferase ASHH4; Probable histone-lysine N-methyltransferase CG1716
Histone methylation	Cs4g02220	6.8214	Histone-lysine N-methyltransferase ASHR3; Putative histone-lysine N-methyltransferase ASHH4
Chromatin remodeling	Cs7g30490	2.90856	DNA repair and recombination protein RAD54-like; Transcriptional regulator ATRX;Putative SNF2 domain/helicase domain-containing protein -
Chromatin remodeling	Cs8g06520	-3.05068	SWI/SNF complex subunit SWI3D;Myb-like DNA-binding domain containing protein, expressed
Chromatin remodeling	Cs9g06426	-2.27142	Chromatin remodeling complex SWI/SNF protein
Chromatin remodeling	Cs2g20860	-2.32509	PHD finger and bromo-adjacent homology domain-containing protein;BAH and coiled-coil domain-containing protein 1; Lysine-specific demethylase PHF2; Histone lysine demethylase PHF8; Protein polybromo-1; Nucleosome-remodeling factor subunit NURF301
Cell division & cell cycle	Cs6g14710	6.15396	Cell division protein ftsZ, putative, expressed;Cell division protein ftsZ homolog 2-1, chloroplastic
Cell division & cell cycle	Cs3g14270	2.75166	Cell cycle checkpoint control protein family
Cell division & cell cycle	Cs6g09250	2.8501	NA
Cell division & cell cycle	Cs7g19260	8.58666	Cell division cycle protein 20 homolog (P55cdc) (IC) (Fragment);Anaphase-promoting complex subunit cdc20; Cell division cycle protein 20 homolog; Protein FIZZY-RELATED 3; Meiotic fizzy-related protein 1
Cell division & cell cycle	Cs5g34530	4.22466	CLIP-associating protein 1-B; Protein CLASP-2;Novel protein similar to vertebrate cytoplasmic linker associated protein 1 (CLASP1)
Cell division & cell cycle	Cs2g22640	-2.0661	Putative uncharacterized protein Sb02g023800;Putative cyclin-D6-1; Cyclin-D6-1; Cyclin-D4-1; Cyclin-D1-1; Cyclin-D4-2; Cyclin-D2-1; Cyclin-D2-2; Cyclin-D3-1; Cyclin-D1-2; Cyclin-D3-3; Cyclin-D5-2; Cyclin-D3-2; Cyclin-D5-1; Cyclin-D5-3
Cell division & cell cycle	Cs5g27550	2.17123	Putative uncharacterized protein Sb02g029140;Cyclin-C1-2; Cyclin-C1-1; Cyclin-C; RNA polymerase II holoenzyme cyclin-like subunit --Cs5g27550.2: Putative uncharacterized protein Sb02g029140;Cyclin-C1-2; Cyclin-C1-1; Cyclin-C
Cell division & cell cycle	Cs5g34180	2.81555	Peptidyl-prolyl cis-trans isomerase CYP40; Peptidyl-prolyl cis-trans isomerase D
Cell division & cell cycle	Cs6g14795	3.47821	Cell division protein ftsZ, putative, expressed;Cell division protein ftsZ homolog 2-1
Cell division & cell cycle	Cs2g10050	2.08379	Putative uncharacterized protein At2g34780
Cell division & cell cycle	Cs2g08940	-3.66868	Putative uncharacterized protein (Fragment)
Cell division & cell cycle	Cs9g12770	2.30649	Peptidyl-prolyl cis-trans isomerase cyclophilin-type family protein
Cell division & cell cycle	Cs4g05650	3.75123	Peptidyl-prolyl cis-trans cyclophilin-type family protein
Cell division & cell cycle	Cs7g05000	7.24539	Peptidyl-prolyl cis-trans isomerase D; Peptidyl-prolyl cis-trans isomerase slr1251; 41 kDa peptidyl-prolyl cis-trans isomerase; Peptidyl-prolyl cis-trans isomerase G; Peptidyl-prolyl cis-trans isomerase B; NK-tumor recognition protein; Peptidyl-prolyl cis-trans isomerase F, mitochondrial; E3 SUMO-protein ligase RanBP2; Peptidyl-prolyl cis-trans isomerase A;Cyclophilin-like peptidyl-prolyl cis-tra…
Cell division & cell cycle	Cs3g16230	3.76343	70 kDa peptidyl-prolyl isomerase; Peptidyl-prolyl cis-trans isomerase FKBP4; FK506-binding protein 59; 42 kDa peptidyl-prolyl isomerase; FKBP-type peptidyl-prolyl cis-trans isomerase fkpA; 12 kDa FK506-binding protein;Putative uncharacterized protein Sb04g019590
Cell division & cell cycle	Cs5g29760	2.51463	Structural maintenance of chromosomes 1 protein (ISS) (Fragment);Structural maintenance of chromosomes protein 1A; Chromosome partition protein Smc; Chromosome condensation protein dpy-27
Xylem-degrading enzymes	Cs2g03680	3.67333	Probable beta-D-xylosidase 2; Beta-xylosidase/alpha-L-arabinofuranosidase 1 (Fragment); Beta-xylosidase/alpha-L-arabinofuranosidase 2; Beta-D-xylosidase 1; Probable exo-1,4-beta-xylosidase bxlB; Probable exo-1,4-beta-xylosidase xlnD; Exo-1,4-beta-xylosidase bxlB; Exo-1,4-beta-xylosidase xlnD
Cell wall degradation enzymes	Cs2g11650	4.17675	Beta-xylosidase/alpha-L-arabinofuranosidase 1 (Fragment); Probable beta-D-xylosidase 5; Beta-xylosidase/alpha-L-arabinofuranosidase 2; Beta-D-xylosidase 1; Probable exo-1,4-beta-xylosidase bxlB; Probable exo-1,4-beta-xylosidase xlnD; Exo-1,4-beta-xylosidase bxlB; Exo-1,4-beta-xylosidase xlnD
Cell wall degradation enzymes	Cs2g02770	2.3097	Probable pectate lyase 16; Putative pectate lyase 17; Pectate lyase
Cell wall degradation enzymes	Cs5g04220	2.33904	Probable pectate lyase 7; Pectate lyase
Cell wall degradation enzymes	Cs7g28180	2.82005	Probable pectate lyase 4; Putative pectate lyase 21; Pectate lyase
Cell wall-loosening enzymes	Cs1g16550	1.65994	Pectinesterase (Precursor);Pectinesterase 3; Pectinesterase/pectinesterase inhibitor U1; Probable pectinesterase/pectinesterase inhibitor 34; Putative pectinesterase/pectinesterase inhibitor 22
Cell wall-loosening enzymes	Cs3g14640	2.87468	Putative uncharacterized protein;Probable pectinesterase/pectinesterase inhibitor 41; Pectinesterase/pectinesterase inhibitor PPE8B; Pectinesterase 2; Putative pectinesterase/pectinesterase inhibitor 22; Probable pectinesterase 30
Cell wall-loosening enzymes	Cs5g08840	2.27076	Probable pectinesterase 68; Pectinesterase QRT1; Putative pectinesterase 11 --Cs5g08840.2: Pectinesterase (Fragment);Probable pectinesterase 68; Pectinesterase QRT1; Putative pectinesterase 14; Probable pectinesterase/pectinesterase inhibitor 21; Putative pectinesterase/pectinesterase inhibitor 22;
Cell wall-loosening enzymes	Cs4g03080	3.10703	Probable xyloglucan endotransglucosylase/hydrolase protein 23; Xyloglucan endotransglucosylase/hydrolase protein 22; Brassinosteroid-regulated protein BRU1;
Cell wall-loosening enzymes	Cs4g03060	10.4146	Xyloglucan endotransglucosylase/hydrolase protein 22, putative;Probable xyloglucan endotransglucosylase/hydrolase protein 23
Cell wall-loosening enzymes	Cs4g03150	3.71389	Xyloglucan endotransglucosylase/hydrolase protein 22, putative;Probable xyloglucan endotransglucosylase/hydrolase protein 23
Cell wall-loosening enzymes	Cs4g03200	9.91496	Probable xyloglucan endotransglucosylase/hydrolase protein 23; Xyloglucan endotransglucosylase/hydrolase protein 22; Brassinosteroid-regulated protein BRU1;
Cell wall-loosening enzymes	Cs4g03130	8.61591	Probable xyloglucan endotransglucosylase/hydrolase protein 23; Xyloglucan endotransglucosylase/hydrolase protein 22; Brassinosteroid-regulated protein BRU1;
Cell wall-loosening enzymes	Cs4g03050	8.60693	Probable xyloglucan endotransglucosylase/hydrolase protein 23; Xyloglucan endotransglucosylase/hydrolase protein 22; Brassinosteroid-regulated protein BRU1;
Cell wall-loosening enzymes	Cs5g27840	3.11955	Xyloglucan endotransglucosylase/hydrolase protein 2; Putative xyloglucan endotransglucosylase/hydrolase protein 1; Probable xyloglucan endotransglucosylase/hydrolase; Xyloglucan endotransglucosylase/hydrolase; Probable xyloglucan endotransglucosylase/hydrolase protein 5; Xyloglucan endotransglucosylase/hydrolase protein A
Cell wall-loosening enzymes	Cs2g07590	3.43944	Probable xyloglucan endotransglucosylase/hydrolase protein 8; Probable xyloglucan endotransglucosylase/hydrolase; Xyloglucan endotransglucosylase/hydrolase; Probable xyloglucan endotransglucosylase/hydrolase (Fragment); Xyloglucan endotransglucosylase/hydrolase protein 4; Probable xyloglucan endotransglucosylase/hydrolase protein B; Xyloglucan endotransglucosylase/hydrolase protein A
Lignin degrading enzymes	Cs6g07410	4.65729	Laccase-7; Laccase-9; Laccase-8; Laccase-24; Laccase-12; Laccase-14; Laccase-3; Laccase-25; Laccase-5; Laccase-6; Laccase-23; Putative laccase-17; Laccase-12/13; Laccase-13; Laccase-4; Laccase-2; Laccase-11; Laccase-10; Laccase-17; Laccase-16; Laccase-1; Laccase-19; Laccase-15; Laccase-22; Laccase-20; Laccase-18; Laccase-21; L-ascorbate oxidase
Lignin degrading enzymes	Cs6g11860	3.58458	Laccase-11; Laccase-2; Laccase-4; Laccase-22; Laccase-16; Laccase-10; Laccase-17; Laccase-12/13; Laccase-12; Laccase-1; Laccase-5; Laccase-3; Putative laccase-11; Laccase-14; Laccase-13; Laccase-23; Laccase-7; Laccase-21; Laccase-8; Laccase-6; Laccase-25; Laccase-9; Laccase-24; Laccase-15; Laccase-19; Laccase-18; Laccase-20; L-ascorbate oxidase
Lignin degrading enzymes	Cs8g17350	5.05465	Laccase-17; Laccase-4; Laccase-2; Laccase-10; Laccase-12/13; Putative laccase-11; Laccase-22; Laccase-11; Laccase-16; Laccase-1; Laccase-3; Laccase-12; Laccase-5; Laccase-23; Laccase-13; Laccase-14; Laccase-6; Laccase-21; Laccase-7; Laccase-25; Laccase-15; Laccase-8; Laccase-9; Laccase-24; Laccase-18; Laccase-19; Laccase-20; L-ascorbate oxidase
Lignin degrading enzymes	Cs3g22170	-2.35603	Laccase-15; Laccase-14; Putative laccase-9; Laccase-21; Laccase-12; Laccase-3; Laccase-5; Laccase-2; Laccase-23; Laccase-11; Laccase-4; Laccase-12/13; Laccase-16; Laccase-13; Laccase-22; Laccase-1; Laccase-17; Laccase-7; Laccase-10; Laccase-24; Laccase-6; Laccase-25; Laccase-9; Laccase-8; Laccase-19; Laccase-20; Laccase-18; L-ascorbate oxidase
Lignin biosynthesis	Cs6g16650	-3.65086	Cytochrome P450 98A2; Flavonoid 3'-monooxygenase; Psoralen synthase (Fragment); (+)-menthofuran synthase; Psoralen synthase; Cytochrome P450 71A6
Lignin biosynthesis	Cs9g09020	-2.85162	Probable cinnamyl alcohol dehydrogenase 1; Cinnamyl alcohol dehydrogenase
Lignin biosynthesis	Cs8g04970	-2.23008	Cinnamyl alcohol dehydrogenase (Fragment);Probable cinnamyl alcohol dehydrogenase 1
Lignin biosynthesis	Cs1g26360	-2.07736	CoA ligase; 4-coumarate--CoA ligase-like 9 --Cs1g26360.2: AMP-dependent synthetase and ligase family protein, putative, expressed
Lignin biosynthesis	Cs7g10350	-2.31095	4-coumarate--CoA ligase-like 9; 4-coumarate--CoA ligase 2; Probable 4-coumarate--CoA ligase 2; Putative 4-coumarate--CoA ligase-like 8; Luciferin 4-monooxygenase
Lignin biosynthesis	Cs1g14410	-4.06289	Hydroxycinnamoyl-Coenzyme A shikimate/quinate hydroxycinnamoyltransferase; Hydroxycinnamoyl-CoA shikimate/quinate hydroxycinnamoyl transferase
Lignin biosynthesis	Cs3g10450	-2.18962	Hydroxycinnamoyl-Coenzyme A shikimate/quinate hydroxycinnamoyltransferase; Anthranilate N-benzoyltransferase protein 2; 3'-N-debenzoyl-2'-deoxytaxol N-benzoyltransferase;Quinate O-hydroxycinnamoyltransferase/shikimate O-hydroxycinnamoyltransferase
Xylem differentiation	Cs7g23080	-3.13054	Transcription factor MYB1R1; Myb-like protein J;Duplicated SANT DNA-binding domain-containing protein
Xylem differentiation	Cs7g03660	-2.04733	Transcription factor MYB44; Transcriptional activator Myb; Myb-related protein B; Myb-like protein AA; Myb-related protein A; Myb-like protein A; Myb-related protein 3R-1; Transforming protein Myb; Myb protein
Xylem differentiation	Cs6g15960	-2.68626	NAC domain-containing protein 78; Putative NAC domain-containing protein 94
Xylem differentiation	Cs2g16190	-2.02604	NAC domain-containing protein 8; NAC domain-containing protein 8
Xylem differentiation	Cs7g03570	-2.33404	NAC domain-containing protein 29; Putative NAC domain-containing protein 94;NAC domain transcription factor: NAC domain-containing protein 29
Xylem differentiation	Cs2g04660	-2.56622	Cyclin-dependent kinase 5 homolog; Cyclin-dependent kinase A-1; Glycogen synthase kinase 3; Probable serine/threonine-protein kinase glkA; Mitogen-activated protein kinase 10; Mitogen-activated protein kinase homolog NTF6; Cyclin-dependent kinase 5 homolog
Xylem differentiation	Cs7g06180	4.81086	Two-component system sensor histidine kinase/response regulator, putative;Two-component response regulator ARR12; Putative two-component response regulator-like APRR4; Putative two-component response regulator ARR19; Two-component response regulator-like APRR9
Xylem differentiation	orange1.1t03147	4.32443	histidine-containing phosphotransfer protein 4
Xylem differentiation	Cs2g19760	2.32016	Cytokinin receptor CRE1b, putative, expressed --Cs2g19760.2: Histidine kinase 2; Hybrid signal transduction histidine kinase J
Xylem differentiation	Cs4g03140	7.23065	Xyloglucan endotransglucosylase/hydrolase protein 22, putative;Probable xyloglucan endotransglucosylase/hydrolase protein 23; Brassinosteroid-regulated protein BRU1; Probable glycosidase CRR1
Development	Cs1g20570	4.49651	Dof zinc finger protein DOF5.7; Dof zinc finger protein PBF
Development	Cs6g13630	9.02955	Dof zinc finger protein DOF3.5; Dof zinc finger protein PBF
Development	Cs3g17170	3.62505	Putative Myb-family transcription factor (Fragment) --Cs3g17170.2: Putative Myb-family transcription factor (Fragment)
Development	Cs5g16540	2.78043	Myb-like protein G; Myb-like protein J; Myb-like protein H; Myb-like protein
Development	Cs2g16440	2.69782	Putative uncharacterized protein Sb03g028960
Development	Cs2g07030	6.90908	Myb-related protein Myb4; Transcription repressor MYB4; Transcription factor MYB3; Myb-related protein P
Development	Cs1g21200	4.0032	Transcription factor RAX3; Myb-related protein Myb4; Transcription repressor MYB4; Myb-related protein P; Myb-related protein B;Myb-like DNA-binding domain containing protein
Development	Cs2g07030	6.90908	Myb-related protein Myb4; Transcription repressor MYB4; Transcription factor MYB3; Myb-related protein P; Transcriptional activator Myb; Transforming protein Myb
Development	Cs9g17180	1.8679	Myb-related protein Hv33; Transcription repressor MYB4; Myb-related protein P; Protein ODORANT1; Transcription factor WER; Transcriptional activator Myb; Myb-related protein A --Cs9g17180.2: Transcription factor LAF1
Development	Cs7g01290	5.62673	Myb-like DNA-binding domain, Myb family transcription factor APL; Transcription repressor KAN1; Putative Myb family transcription factor At1g14600; Two-component response regulator ARR10; Transcription activator GLK1; Putative two-component response regulator ARR19; Two-component response regulator-like APRR2
Development	Cs6g08490	2.76988	Myb family transcription factor APL; Putative Myb family transcription factor At1g14600; Probable transcription factor KAN2; Transcription repressor KAN1; Two-component response regulator ARR2; Putative two-component response regulator ARR20; Transcription activator GLK1; Two-component response regulator-like APRR2;Myb-like HTH transcriptional regulator-like protein
Development	Cs3g09270	2.13726	Probable transcription factor KAN2; Transcription repressor KAN1; Putative Myb family transcription factor At1g14600; Myb family transcription factor APL; Two-component response regulator ARR18; Putative two-component response regulator ARR19; Transcription activator GLK2;Myb-like DNA-binding domain,
Development	Cs2g01990	3.10044	Scarecrow-like protein 13; Scarecrow-like transcription factor PAT1
Development	Cs7g32390	-2.7583	Scarecrow-like protein 14; Scarecrow-like transcription factor PAT1
Development	Cs1g24030	-2.87755	Scarecrow-like protein 4; Scarecrow-like transcription factor PAT1; Protein SCARECROW; Nodulation-signaling pathway 2 protein
Development	Cs2g16790	2.35628	Homeobox-leucine zipper transcription factor family protein;WUSCHEL-related homeobox 1; Putative WUSCHEL-related homeobox 2; Protein WUSCHEL
Development	Cs8g17610	2.85424	Homeobox-leucine zipper transcription factor family protein;WUSCHEL-related homeobox 3; Putative WUSCHEL-related homeobox 2; Protein WUSCHEL
Development	Cs8g14700	2.78978	NAC domain-containing protein 90; Putative NAC domain-containing protein 61
Development	Cs1g09630	3.55644	NAC domain-containing protein 78
Development	Cs5g01180	3.29419	NAC domain-containing protein 100; NAC domain-containing protein 94; NAC domain-containing protein 78
Development	Cs5g04680	2.35293	ANAC012/NST3/SND1, transcription factor-like protein (Fragment);NAC domain-containing protein 7; Putative NAC domain-containing protein 94
Development	Cs2g10270	4.89264	Helix-loop-helix DNA-binding domain containing protein;Transcription factor bHLH52
Development	Cs1g22560	6.67363	Putative basic helix-loop-helix protein BHLH12
Development	Cs5g30020	3.1395	basic helix-loop-helix protein
Development	Cs3g17300	-2.78147	Transcription factor bHLH30; Putative transcription factor bHLH107; Transcription factor ALC;Helix-loop-helix DNA-binding domain containing protein, expressed
Development	Cs5g11380	3.03111	Putative transcription factor bHLH056; Transcription factor ABA-INDUCIBLE bHLH-TYPE; Helix-loop-helix DNA-binding domain containing protein
Development	Cs7g04290	2.79168	BZIP transcription factor bZIP108 (Fragment) --Cs7g04290.2: BZIP transcription factor bZIP108 (Fragment)
Development	Cs1g21370	2.44828	BZIP transcription factor family protein
Development	Cs8g06860	2.22436	G-box binding factor bZIP transcription factor

## Sheet: Sheet2
CTV full-length versus Healthy
BinName	Gene Id	log2Fold Change	Description
stress.biotic.PR-proteins	cs1g01880	-2.631	disease resistance protein (NBS-LRR class); putative
stress.biotic.PR-proteins	cs3g03570	5.736	disease resistance protein (NBS-LRR class); putative
stress.biotic.PR-proteins	cs5g19240	3.936	disease resistance protein (TIR-NBS-LRR class); putative
stress.heat shock protein	cs7g08060	7.146	Symbols: ARL1 | ARL1 (ARG1-LIKE 1); heat shock protein binding / unfolded protein binding
stress.heat shock protein	cs5g26940	6.284	HSP20-like chaperone (InterPro:IPR008978); BEST Arabidopsis thaliana protein match is: heat shock family protein (TAIR:AT2G27140.1)
stress.heat shock protein	cs3g14930	5.058	DNAJ heat shock N-terminal domain-containing protein
stress.heat shock protein	cs5g15410	3.58	DNAJ heat shock N-terminal domain-containing protein / S-locus protein; putative
stress.heat shock protein	cs2g19620	-2.913	DNAJ heat shock N-terminal domain-containing protein
stress.heat shock protein	cs7g29010	3.22	Symbols: HSC70-1; HSP70-1; AT-HSC70-1; HSC70 | HSC70-1 (HEAT SHOCK COGNATE PROTEIN 70-1); ATP binding
stress.heat shock protein	cs7g29020	3.139	Symbols: HSC70-1; HSP70-1; AT-HSC70-1; HSC70 | HSC70-1 (HEAT SHOCK COGNATE PROTEIN 70-1); ATP binding
stress.heat shock protein	cs7g23510	4.665	Symbols: ATJ2; J2 | ATJ2; protein binding
stress.heat shock protein	cs5g28240	3.758	Symbols: BIP1 | BIP1; ATP binding
stress.heat shock protein	cs3g25680	3.41	Symbols: ARC6 | ARC6 (ACCUMULATION AND REPLICATION OF CHLOROPLASTS 6); protein binding
signalling.receptor kinases	Cs7g14320	4.88102	LRR receptor-like serine/threonine-protein kinase EFR; Probable LRR receptor-like serine/threonine-protein kinase At3g47570; Putative receptor-like protein kinase At3g47110; Probably inactive leucine-rich repeat receptor-like protein kinase At2g25790; Receptor-like protein 12; LRR receptor-like serine/threonine-protein kinase FLS2
signalling.receptor kinases	Cs1g09160	3.93393	Probable LRR receptor-like serine/threonine-protein kinase At3g47570; Putative receptor-like protein kinase At3g47110; LRR receptor-like serine/threonine-protein kinase EFR; Putative leucine-rich repeat receptor-like serine/threonine-protein kinase At2g24130; LRR receptor-like serine/threonine-protein kinase FLS2
signalling.receptor kinases	Cs1g14150	3.35916	Probable LRR receptor-like serine/threonine-protein kinase At3g47570; LRR receptor-like serine/threonine-protein kinase EFR; Putative receptor-like protein kinase At3g47110; LRR receptor-like serine/threonine-protein kinase FLS2
signalling.receptor kinases	orange1.1t03178	5.62764	LRR receptor-like serine/threonine-protein kinase FLS2; Probable leucine-rich repeat receptor-like protein kinase
signalling.receptor kinases	Cs7g14320	4.88102	LRR receptor-like serine/threonine-protein kinase FLS2; Leucine-rich repeat receptor-like serine/threonine-protein kinase BAM2; Leucine-rich repeat receptor-like protein kinase PXL2; Probable leucine-rich repeat receptor-like protein kinase At5g63930
signalling.receptor kinases	Cs8g14800	3.33479	Leucine-rich repeat receptor-like serine/threonine-protein kinase BAM3; Leucine-rich repeat receptor-like protein kinase PXL1; Leucine-rich repeat receptor protein kinase EXS; Probable LRR receptor-like serine/threonine-protein kinase At4g36180; Brassinosteroid LRR receptor kinase
signalling.receptor kinases.leucine rich repeat XII	cs1g09160	3.934	leucine-rich repeat transmembrane protein kinase; putative
signalling.receptor kinases.leucine rich repeat XII	cs1g14150	3.359	leucine-rich repeat transmembrane protein kinase; putative
signalling.receptor kinases.leucine rich repeat XII	cs2g31120	4.264	kinase
signalling.receptor kinases.leucine rich repeat I	cs6g04230	2.286	kinase
signalling.receptor kinases.leucine rich repeat I	cs1g16070	8.452	light repressible receptor protein kinase
signalling.receptor kinases.leucine rich repeat I	cs1g16130	5.611	light repressible receptor protein kinase
signalling.receptor kinases.leucine rich repeat III	cs3g02640	3.287	ATP binding / protein binding / protein kinase/ protein serine/threonine kinase
signalling.receptor kinases.leucine rich repeat III	cs7g10500	-5.41	leucine-rich repeat family protein
signalling.receptor kinases.leucine rich repeat III	cs5g17200	6.026	leucine-rich repeat transmembrane protein kinase; putative
signalling.receptor kinases.leucine rich repeat III	cs2g29110	4.289	ATP binding / protein binding / protein kinase/ protein serine/threonine kinase/ protein tyrosine kinase
signalling.receptor kinases.leucine rich repeat III	cs7g29420	4.162	leucine-rich repeat transmembrane protein kinase; putative
signalling.receptor kinases.leucine rich repeat VIII.VIII-2	cs7g27270	2.802	protein kinase family protein
signalling.receptor kinases.leucine rich repeat VIII.VIII-2	cs5g13430	3.517	leucine-rich repeat family protein / protein kinase family protein
hormone metabolism.abscisic acid.induced-regulated-responsive-activated	cs1g20170	3.296	Symbols: GEM | GEM (GL2-EXPRESSION MODULATOR)
hormone metabolism.auxin.induced-regulated-responsive-activated	cs5g15220	4.5	Symbols: WAG1; PK3AT | WAG1 (WAG 1); kinase/ protein serine/threonine kinase
hormone metabolism.auxin.induced-regulated-responsive-activated	cs9g09120	5.307	Symbols: IAA13 | IAA13; transcription factor
hormone metabolism.auxin.induced-regulated-responsive-activated	cs2g09620	-3.044	Symbols: AIR9 | AIR9; protein binding
hormone metabolism.brassinosteroid.synthesis-degradation.sterols.SMT2	cs7g02040	5.229	Symbols: SMT1; CPH | SMT1 (STEROL METHYLTRANSFERASE 1); sterol 24-C-methyltransferase
hormone metabolism.cytokinin.synthesis-degradation	cs4g14450	4.729	Symbols: CKX3; ATCKX3 | CKX3 (CYTOKININ OXIDASE 3); amine oxidase/ cytokinin dehydrogenase
hormone metabolism.ethylene.synthesis-degradation	cs7g12100	5.805	oxidoreductase; 2OG-Fe(II) oxygenase family protein
hormone metabolism.ethylene.synthesis-degradation.1-aminocyclopropane-1-carboxylate oxidase	cs2g20590	2.029	Symbols: EFE; ACO4; EAT1 | EFE (ETHYLENE-FORMING ENZYME); 1-aminocyclopropane-1-carboxylate oxidase
hormone metabolism.ethylene.signal transduction	cs1g03260	6.502	Symbols: ATERF13; EREBP; ERF13 | ERF13 (ETHYLENE-RESPONSIVE ELEMENT BINDING FACTOR 13); DNA binding / transcription factor
hormone metabolism.ethylene.signal transduction	cs2g01170	6.399	unknown protein
hormone metabolism.ethylene.signal transduction	cs5g22160	3.537	unknown protein
hormone metabolism.ethylene.signal transduction	cs5g22200	4.76	unknown protein
hormone metabolism.ethylene.signal transduction	cs7g06120	2.975	ethylene-responsive element-binding protein; putative
hormone metabolism.ethylene.signal transduction	cs9g13610	3.236	AP2 domain-containing transcription factor; putative
hormone metabolism.gibberelin.synthesis-degradation	cs1g13820	7.88	2-oxoglutarate-dependent dioxygenase; putative
hormone metabolism.gibberelin.synthesis-degradation.GA3 oxidase	cs1g13840	3.689	Symbols: GA4; ATGA3OX1; GA3OX1 | GA3OX1 (GIBBERELLIN 3-OXIDASE 1); gibberellin 3-beta-dioxygenase/ transcription factor binding
hormone metabolism.gibberelin.signal transduction	cs2g17810	10.14	U-box domain-containing protein
hormone metabolism.jasmonate.synthesis-degradation.lipoxygenase	cs1g17380	2.61	Symbols: LOX3 | LOX3; electron carrier/ iron ion binding / lipoxygenase/ metal ion binding / oxidoreductase; acting on single donors with incorporation of molecular oxygen; incorporation of two atoms of oxygen
hormone metabolism.jasmonate.signal transduction	cs1g17210	4.356	Symbols: JAZ1; TIFY10A | JAZ1 (JASMONATE-ZIM-DOMAIN PROTEIN 1); protein binding
hormone metabolism.jasmonate.signal transduction	cs1g17220	6.717	Symbols: JAZ1; TIFY10A | JAZ1 (JASMONATE-ZIM-DOMAIN PROTEIN 1); protein binding
hormone metabolism.salicylic acid.synthesis-degradation.synthesis.SA glucosyltransferase ether bond making SAG	cs5g21260	5.932	Symbols: UGT74F1 | UDP-glucoronosyl/UDP-glucosyl transferase family protein
misc.glutathione S transferases	cs5g32800	8.856	Symbols: ATGSTF6; GST1; ERD11; ATGSTF3; GSTF6 | ATGSTF6 (GLUTATHIONE S-TRANSFERASE); copper ion binding / glutathione binding / glutathione transferase
misc.glutathione S transferases	cs8g19380	6.46	Symbols: ATGSTU7; GST25 | ATGSTU7 (ARABIDOPSIS THALIANA GLUTATHIONE S-TRANSFERASE TAU 7); glutathione transferase
misc.glutathione S transferases	cs8g19390	3.754	Symbols: ATGSTU7; GST25 | ATGSTU7 (ARABIDOPSIS THALIANA GLUTATHIONE S-TRANSFERASE TAU 7); glutathione transferase
misc.peroxidases	cs7g20700	5.538	electron carrier/ heme binding / peroxidase
misc.peroxidases	cs7g05450	6.96	Symbols: APX6 | APX6; L-ascorbate peroxidase/ heme binding / peroxidase
misc.oxidases - copper; flavone etc	cs4g03860	-3.786	2-oxoglutarate-dependent dioxygenase; putative
misc.oxidases - copper; flavone etc	cs3g20560	6.322	Symbols: YUC11 | YUC11; FAD binding / NADP or NADPH binding / flavin-containing monooxygenase/ monooxygenase/ oxidoreductase
misc.oxidases - copper; flavone etc	cs3g26980	3.149	Symbols: LDL1; SWP1; ATSWP1 | LDL1 (LSD1-LIKE1); amine oxidase/ electron carrier/ oxidoreductase
misc.oxidases - copper; flavone etc	cs6g15870	4.152	Symbols: ATPAO4; PAO4 | ATPAO4 (ARABIDOPSIS THALIANA POLYAMINE OXIDASE 4); amine oxidase/ polyamine oxidase
misc.oxidases - copper; flavone etc	cs2g21220	4.685	Symbols: sks4 | sks4 (SKU5 Similar 4); copper ion binding / oxidoreductase
misc.oxidases - copper; flavone etc	cs8g04460	4.478	oxidoreductase; 2OG-Fe(II) oxygenase family protein
misc.oxidases - copper; flavone etc	cs5g21010	-2.89	NADP-dependent oxidoreductase; putative
misc.oxidases - copper; flavone etc	cs9g05290	5.935	oxidoreductase; 2OG-Fe(II) oxygenase family protein
misc.oxidases - copper; flavone etc	cs9g15140	-3.877	NADP-dependent oxidoreductase; putative
misc.oxidases - copper; flavone etc	cs1g23090	4.662	Symbols: sks17 | sks17 (SKU5 Similar 17); copper ion binding / oxidoreductase
Secondary metabolism.phenylpropanoids.lignin biosynthesis	cs8g15880	3.522	4-coumarate--CoA ligase; putative / 4-coumaroyl-CoA synthase; putative
Secondary metabolism.phenylpropanoids.lignin biosynthesis.CCoAOMT	cs1g22450	5.337	caffeoyl-CoA 3-O-methyltransferase; putative
Secondary metabolism.N misc.alkaloid-like	cs8g14250	2.961	strictosidine synthase family protein
Secondary metabolism.N misc.alkaloid-like	cs2g08300	5.927	tyrosine decarboxylase; putative
Secondary metabolism.N misc.alkaloid-like	cs7g23050	3.819	Symbols: SSL4; ATSSL4 | SSL4 (STRICTOSIDINE SYNTHASE-LIKE 4); strictosidine synthase
Secondary metabolism.N misc.alkaloid-like	cs7g21070	4.822	strictosidine synthase family protein
Secondary metabolism.N misc.alkaloid-like	cs5g04880	3.426	Symbols: ALDH10A8 | ALDH10A8; 3-chloroallyl aldehyde dehydrogenase/ oxidoreductase
Secondary metabolism.flavonoids.dihydroflavonols	cs7g01280	5.002	oxidoreductase; 2OG-Fe(II) oxygenase family protein
Secondary metabolism.flavonoids.dihydroflavonols	cs9g14500	3.679	oxidoreductase; 2OG-Fe(II) oxygenase family protein
Secondary metabolism.flavonoids.dihydroflavonols	cs8g09900	4.503	Symbols: BEN1 | BEN1; binding / catalytic/ coenzyme binding / oxidoreductase; acting on CH-OH group of donors
Secondary metabolism.flavonoids.dihydroflavonols	cs5g13060	4.129	chalcone-flavanone isomerase-related
Secondary metabolism.flavonoids.dihydroflavonols	cs7g07970	2.161	aldo/keto reductase; putative
Secondary metabolism.flavonoids.dihydroflavonols	cs7g31460	5.427	oxidoreductase; 2OG-Fe(II) oxygenase family protein
Secondary metabolism.flavonoids.dihydroflavonols	cs1g19280	3.327	Symbols: FLS | FLS (FLAVONOL SYNTHASE); flavonol synthase
Secondary metabolism.isoprenoids.mevalonate pathway.mevalonate kinase	cs3g13610	4.064	Symbols: MVK; MK | MK (MEVALONATE KINASE); mevalonate kinase
Secondary metabolism.isoprenoids.mevalonate pathway.mevalonate kinase	cs2g22190	2.119	geranylgeranyl transferase type II beta subunit; putative / RAB geranylgeranyltransferase beta subunit; putative
Secondary metabolism.isoprenoids.mevalonate pathway.mevalonate kinase	cs5g03050	3.544	Symbols: ISPF; MECPS | ISPF; 2-C-methyl-D-erythritol 2;4-cyclodiphosphate synthase
Secondary metabolism.isoprenoids.mevalonate pathway.mevalonate kinase	cs5g28160	2.521	Symbols: CLB6; ISPH; HDR | HDR (4-HYDROXY-3-METHYLBUT-2-ENYL DIPHOSPHATE REDUCTASE); 4-hydroxy-3-methylbut-2-en-1-yl diphosphate reductase/ 4-hydroxy-3-methylbut-2-en-1-yl diphosphate synthase
Secondary metabolism.phenylpropanoids	cs3g27010	4.81	Symbols: OPCL1 | OPCL1 (OPC-8:0 COA LIGASE1); 4-coumarate-CoA ligase
Secondary metabolism.phenylpropanoids	cs3g08290	7.995	Symbols: ATPRR1; PRR1 | PRR1 (PINORESINOL REDUCTASE 1); pinoresinol reductase
Secondary metabolism.phenylpropanoids	cs7g13280	7.379	oxidoreductase family protein
Secondary metabolism.phenylpropanoids	cs3g13080	7.128	cinnamoyl-CoA reductase family
Secondary metabolism.phenylpropanoids	cs6g07830	2.377	transferase family protein
Secondary metabolism.phenylpropanoids	cs8g15880	3.522	4-coumarate--CoA ligase; putative / 4-coumaroyl-CoA synthase
Secondary metabolism.phenylpropanoids	cs1g22450	5.337	caffeoyl-CoA 3-O-methyltransferase
Secondary metabolism.simple phenols	cs6g07410	4.37	Symbols: LAC7 | LAC7 (laccase 7); laccase
Secondary metabolism.simple phenols	cs6g11860	2.736	Symbols: LAC11 | LAC11 (laccase 11); laccase
Secondary metabolism.simple phenols	cs8g17350	3.902	Symbols: LAC17; ATLAC17 | LAC17 (laccase 17); laccase
Secondary metabolism.isoprenoids.terpenoids	cs3g07850	4.333	myrcene/ocimene synthase; putative
Secondary metabolism.isoprenoids.terpenoids	cs4g12120	6.07	Symbols: ATTPS21; TPS21 | TPS21 (TERPENE SYNTHASE 21); (-)-E-beta-caryophyllene synthase/ alpha-humulene synthase
Secondary metabolism.isoprenoids.terpenoids	cs5g23510	5.957	Symbols: ATTPS21; TPS21 | TPS21 (TERPENE SYNTHASE 21); (-)-E-beta-caryophyllene synthase/ alpha-humulene synthase
Secondary metabolism.isoprenoids.terpenoids	cs7g06100	8.19	Symbols: HPT1; TPT1; ATHPT; VTE2 | HPT1 (HOMOGENTISATE PHYTYLTRANSFERASE 1); homogentisate phytyltransferase/ prenyltransferase
secondary metabolism	Cs1g22450	5.33659	Caffeoyl-CoA O-methyltransferase; Probable caffeoyl-CoA O-methyltransferase At4g34050; Putative caffeoyl-CoA O-methyltransferase At1g67980; O-methyltransferase mdmC
DNA methylation	Cs6g01830	3.7917	NA
DNA methylation	Cs8g17950	7.23124	Methyl-CpG-binding domain-containing protein 7;Putative uncharacterized protein
DNA methylation	Cs3g08350	7.89106	DNA (cytosine-5)-methyltransferase CMT2; Putative DNA (cytosine-5)-methyltransferase CMT1; DNA (cytosine-5)-methyltransferase PliMCI
Histone acetylation	Cs3g23060	2.31052	Chromatin modification-related protein eaf3; NuA4 complex subunit EAF3 homolog;Dosage compensation regulatory complex/histone acetyltransferase complex
Histone acetylation	Cs8g16100	3.19651	Ribosomal-protein-alanine acetyltransferase
Histone acetylation	Cs7g28820	7.81887	Elongator complex protein 1;Putative IkappaB kinase complex-associated protein
Histone methylation	Cs4g02220	4.12465	Histone-lysine N-methyltransferase ASHR3; Putative histone-lysine N-methyltransferase ASHH4; Probable histone-lysine N-methyltransferase NSD2; Histone-lysine N-methyltransferase, H3 lysine-36 specific; Histone-lysine N-methyltransferase, H3 lysine-36 and H4 lysine-20 specific;Histone-lysine N-methyltransferase, H3 lysine-36 and H4 lysine-20specific
Chromatin remodeling	Cs3g19950	7.84203	SWI/SNF complex subunit SWI3C; Transcriptional adapter ADA2;Transcription regulatory protein SWI3, putative
Chromatin remodeling	Cs2g21200	3.05137	SNF2 domain-containing protein / helicase domain-containing protein / RING finger domain-containing protein (ISS) (Fragment);ATP-dependent helicase rhp16; DNA repair protein RAD16; Putative SWI/SNF-related matrix-associated actin-dependent regulator of chromatin subfamily A member 3-like 3; Helicase-like transcription factor; Uncharacterized ATP-dependent helicase C23E6.02; Transcription terminat…
Cell division & cell cycle	Cs7g19260	7.90525	Cell division cycle protein 20 homolog (P55cdc) (IC) (Fragment);Anaphase-promoting complex subunit cdc20; Cell division cycle protein 20 homolog; Protein FIZZY-RELATED 3
Cell division & cell cycle	Cs5g04840	3.01287	Anaphase-promoting complex subunit 8; Cell division cycle protein 23 homolog; Cell division cycle protein 27 homolog A ;Anaphase-promoting complex subunit 8
Cell division & cell cycle	Cs5g27550	2.38022	Cyclin-C1-2; Cyclin-C1-1; Cyclin-C; RNA polymerase II holoenzyme cyclin-like subunit --Cs5g27550.2: Putative uncharacterized protein Sb02g029140;Cyclin-C1-2; Cyclin-C1-1; Cyclin-C; RNA polymerase II holoenzyme cyclin-like subunit; Cyclin pch1
Cell division & cell cycle	Cs5g34180	4.41136	Peptidyl-prolyl cis-trans isomerase CYP40; Peptidyl-prolyl cis-trans isomerase D; 41 kDa peptidyl-prolyl cis-trans isomerase; 40 kDa peptidyl-prolyl cis-trans isomerase; Peptidyl-prolyl cis-trans isomerase G; Peptidyl-prolyl cis-trans isomerase D
Cell division & cell cycle	Cs1g21490	2.8443	Peptidyl-prolyl cis-trans isomerase-like 2; Peptidyl-prolyl cis-trans isomerase 4; Peptidyl-prolyl cis-trans isomerase CWC27 homolog; Peptidyl-prolyl cis-trans isomerase cypE; Peptidyl-prolyl isomerase cwc27;Peptidyl-prolyl cis-trans isomerase, cyclophilin-type domain containing protein
Cell division & cell cycle	Cs7g05000	5.71883	Peptidyl-prolyl cis-trans isomerase D; Peptidyl-prolyl cis-trans isomerase slr1251; 41 kDa peptidyl-prolyl cis-trans isomerase; Peptidyl-prolyl cis-trans isomerase G; Peptidyl-prolyl cis-trans isomerase B;Cyclophilin-like peptidyl-prolyl cis-trans isomerase family protein
Cell division & cell cycle	Cs3g16230	4.26557	70 kDa peptidyl-prolyl isomerase; Peptidyl-prolyl cis-trans isomerase FKBP4; FK506-binding protein 59; 42 kDa peptidyl-prolyl isomerase; FKBP-type peptidyl-prolyl cis-trans isomerase fkpA
Cell division & cell cycle	Cs5g29760	4.29385	Structural maintenance of chromosomes 1 protein (ISS) (Fragment);Structural maintenance of chromosomes protein 1A; Chromosome partition protein Smc; Chromosome condensation protein dpy-27
Xylem-degrading enzymes	Cs2g03680	4.68371	Probable beta-D-xylosidase 2; Beta-xylosidase/alpha-L-arabinofuranosidase 1 (Fragment); Beta-xylosidase/alpha-L-arabinofuranosidase 2; Beta-D-xylosidase 1; Probable exo-1,4-beta-xylosidase bxlB; Probable exo-1,4-beta-xylosidase xlnD; Exo-1,4-beta-xylosidase bxlB; Exo-1,4-beta-xylosidase xlnD
Cell wall degradation enzymes	Cs5g06600	4.41981	Putative uncharacterized protein;Probable pectate lyase 5; Pectate lyase; Putative pectate lyase 11; Pectate lyase A; Probable pectate lyase A
Cell wall degradation enzymes	Cs5g33480	5.26432	Exopolygalacturonase clone GBGE184; Exopolygalacturonase; Polygalacturonase; Exopolygalacturonase (Fragment); Probable polygalacturonase At2g43860; Polygalacturonase-2; Probable exopolygalacturonase B; Endo-polygalacturonase; Exopolygalacturonase X; Probable exopolygalacturonase X; Exopolygalacturonase B; Probable endopolygalacturonase D;Glycoside hydrolase family 28 protein / polygalacturonase (…
Cell wall-loosening enzymes	Cs1g16550	2.17044	Pectinesterase (Precursor);Pectinesterase 3; Pectinesterase/pectinesterase inhibitor U1; Probable pectinesterase/pectinesterase inhibitor 34; Putative pectinesterase/pectinesterase inhibitor 22
Cell wall-loosening enzymes	Cs5g33390	5.7503	Putative uncharacterized protein;Probable pectinesterase/pectinesterase inhibitor 41; Pectinesterase 2; Pectinesterase/pectinesterase inhibitor PPE8B; Putative pectinesterase/pectinesterase inhibitor 22; Probable pectinesterase 30
Cell wall-loosening enzymes	Cs5g08840	2.51597	Putative uncharacterized protein;Probable pectinesterase 68; Pectinesterase QRT1; Putative pectinesterase 11 --Cs5g08840.2: Pectinesterase (Fragment);Probable pectinesterase 68; Pectinesterase QRT1; Putative pectinesterase 14; Probable pectinesterase/pectinesterase inhibitor 21; Putative pectinesterase/pectinesterase inhibitor 22
Cell wall-loosening enzymes	Cs4g03060	9.49979	Xyloglucan endotransglucosylase/hydrolase protein 22, putative;Probable xyloglucan endotransglucosylase/hydrolase protein 23; Xyloglucan endotransglucosylase/hydrolase protein 22; Brassinosteroid-regulated protein BRU1; Putative xyloglucan endotransglucosylase/hydrolase protein 13; Probable xyloglucan endotransglucosylase/hydrolase (Fragment); Xyloglucan endotransglucosylase/hydrolase protein A
Cell wall-loosening enzymes	Cs4g03200	9.50375	Probable xyloglucan endotransglucosylase/hydrolase protein 23; Xyloglucan endotransglucosylase/hydrolase protein 22; Brassinosteroid-regulated protein BRU1; Putative xyloglucan endotransglucosylase/hydrolase protein 13; Probable xyloglucan endotransglucosylase/hydrolase protein B; Xyloglucan endotransglucosylase/hydrolase protein A; Probable xyloglucan endotransglucosylase/hydrolase (Fragment)
Cell wall-loosening enzymes	Cs4g03130	8.53805	Probable xyloglucan endotransglucosylase/hydrolase protein 23; Xyloglucan endotransglucosylase/hydrolase protein 22; Brassinosteroid-regulated protein BRU1; Putative xyloglucan endotransglucosylase/hydrolase protein 13; Probable xyloglucan endotransglucosylase/hydrolase (Fragment)
Cell wall-loosening enzymes	Cs4g03050	8.66242	Probable xyloglucan endotransglucosylase/hydrolase protein 23; Xyloglucan endotransglucosylase/hydrolase protein 22; Brassinosteroid-regulated protein BRU1; Putative xyloglucan endotransglucosylase/hydrolase protein 13; Probable xyloglucan endotransglucosylase/hydrolase (Fragment); Xyloglucan endotransglucosylase/hydrolase protein A; Probable xyloglucan endotransglucosylase/hydrolase protein B; P…
Cell wall-loosening enzymes	Cs5g27840	4.81509	Xyloglucan endotransglucosylase/hydrolase protein 2; Putative xyloglucan endotransglucosylase/hydrolase protein 1; Probable xyloglucan endotransglucosylase/hydrolase; Xyloglucan endotransglucosylase/hydrolase; Probable xyloglucan endotransglucosylase/hydrolase protein 5; Xyloglucan endotransglucosylase/hydrolase protein A; Probable xyloglucan endotransglucosylase/hydrolase protein B; Probable xyl…
Cell wall-loosening enzymes	Cs2g07590	2.90471	Probable xyloglucan endotransglucosylase/hydrolase protein 8; Probable xyloglucan endotransglucosylase/hydrolase; Xyloglucan endotransglucosylase/hydrolase; Probable xyloglucan endotransglucosylase/hydrolase (Fragment); Xyloglucan endotransglucosylase/hydrolase protein 4; Probable xyloglucan endotransglucosylase/hydrolase protein B; Xyloglucan endotransglucosylase/hydrolase protein A; Putative xy…
Lignin degrading enzymes	Cs8g17350	3.90169	Laccase-17; Laccase-4; Laccase-2; Laccase-10; Laccase-12/13; Putative laccase-11; Laccase-22; Laccase-11; Laccase-16; Laccase-1; Laccase-3; Laccase-12; Laccase-5; Laccase-23; Laccase-13; Laccase-14; Laccase-6; Laccase-21; Laccase-7; Laccase-25; Laccase-15; Laccase-8; Laccase-9; Laccase-24; Laccase-18; Laccase-19; Laccase-20; L-ascorbate oxidase
Lignin degrading enzymes	Cs6g07410	4.36987	Laccase-7; Laccase-9; Laccase-8; Laccase-24; Laccase-12; Laccase-14; Laccase-3; Laccase-25; Laccase-5; Laccase-6; Laccase-23; Putative laccase-17; Laccase-12/13; Laccase-13; Laccase-4; Laccase-2; Laccase-11; Laccase-10; Laccase-17; Laccase-16; Laccase-1; Laccase-19; Laccase-15; Laccase-22; Laccase-20; Laccase-18; Laccase-21; L-ascorbate oxidase
Lignin degrading enzymes	Cs6g11860	2.73601	Laccase-11; Laccase-2; Laccase-4; Laccase-22; Laccase-16; Laccase-10; Laccase-17; Laccase-12/13; Laccase-12; Laccase-1; Laccase-5; Laccase-3; Putative laccase-11; Laccase-14; Laccase-13; Laccase-23; Laccase-7; Laccase-21; Laccase-8; Laccase-6; Laccase-25; Laccase-9; Laccase-24; Laccase-15; Laccase-19; Laccase-18; Laccase-20; L-ascorbate oxidase
Lignin biosynthesis	Cs3g13080	7.128	Putative cinnamoyl-CoA reductase
Xylem differentiation	orange1.1t03147	3.13229	histidine-containing phosphotransfer protein 4
Xylem differentiation	Cs7g23080	-2.61311	Transcription factor MYB1R1; Myb-like protein J;Duplicated SANT DNA-binding domain-containing protein
Xylem differentiation	Cs4g03140	6.89949	Xyloglucan endotransglucosylase/hydrolase protein 22, putative;Probable xyloglucan endotransglucosylase/hydrolase protein 23; Xyloglucan endotransglucosylase/hydrolase protein 22; Brassinosteroid-regulated protein BRU1; Putative xyloglucan endotransglucosylase/hydrolase protein 13; Probable xyloglucan endotransglucosylase/hydrolase (Fragment); Xyloglucan endotransglucosylase/hydrolase protein A; …
Development	Cs1g20570	4.11934	Dof zinc finger protein DOF5.7; Dof zinc finger protein PBF
Development	Cs6g13630	8.39359	Dof zinc finger protein DOF3.5; Dof zinc finger protein PBF
Development	Cs3g25660	4.07146	Pentatricopeptide repeat-containing protein At1g25360; Putative pentatricopeptide repeat-containing protein At1g68930; Pentatricopeptide repeat-containing protein At4g16835, mitochondrial; Pentatricopeptide repeat-containing protein At4g18750, chloroplastic;Pentatricopeptide (PPR) repeat-containing protein-like protein
Development	Cs2g16510	6.81682	DnaJ homolog subfamily C member 2;Putative uncharacterized protein Sb03g028960 --Cs2g16510.2: DnaJ homolog subfamily C member 2
Development	Cs2g07030	4.98233	Myb-related protein Myb4; Transcription repressor MYB4; Transcription factor MYB3; Myb-related protein P; Protein ODORANT1; Transcription factor WER; Anthocyanin regulatory C1 protein; Transcription factor GAMYB; Trichome differentiation protein GL1; Transcriptional activator Myb; Transforming protein Myb
Development	Cs2g07030	4.98233	Myb-related protein Myb4; Transcription repressor MYB4; Transcription factor MYB3; Myb-related protein P; Transcription factor GAMYB; Trichome differentiation protein GL1; Transcriptional activator Myb; Transforming protein Myb
Development	Cs9g17180	3.43987	Myb-related protein Hv33; Transcription repressor MYB4; Myb-related protein P; Protein ODORANT1; Transcription factor WER; Trichome differentiation protein GL1; Anthocyanin regulatory C1 protein; Transcription factor GAMYB; Transcriptional activator Myb; Myb-related protein A --Cs9g17180.2: Transcription factor LAF1; Myb-related protein Hv33; Myb-related protein P; Transcription repressor MYB5
Development	Cs7g01290	4.989	Myb-like DNA-binding domain, SHAQKYF class family protein, expressed;Myb family transcription factor APL; Probable transcription factor RL9; Transcription repressor KAN1; Putative Myb family transcription factor At1g14600; Two-component response regulator ARR10; Transcription activator GLK1; Putative two-component response regulator ARR19; Two-component response regulator-like APRR2
Development	Cs2g01990	2.88713	Scarecrow-like protein 13; Scarecrow-like transcription factor PAT1; Chitin-inducible gibberellin-responsive protein 2; DELLA protein GAI1; DELLA protein GAI; DELLA protein GAIP; Protein SCARECROW
Development	Cs1g24030	-1.432	Scarecrow-like protein 4; Chitin-inducible gibberellin-responsive protein 2; DELLA protein RGL2; Scarecrow-like transcription factor PAT1; Protein SCARECROW; Nodulation-signaling pathway 2 protein
Development	Cs1g09630	4.74935	NAC domain-containing protein 78; Putative NAC domain-containing protein 94; Protein SOMBRERO;NAC domain protein, IPR003441 (Fragment) --Cs1g09630.2: NAC domain-containing protein 78; Putative NAC domain-containing protein 94; Protein SOMBRERO
Development	Cs5g04680	2.08068	ANAC012/NST3/SND1, specific transcriptional repressor/ transcription activator/ transcription factor-like protein (Fragment);NAC domain-containing protein 7; Protein BEARSKIN1; Putative NAC domain-containing protein 94
Development	Cs2g10270	5.17013	Helix-loop-helix DNA-binding domain containing protein;Transcription factor bHLH52
Development	Cs1g22560	2.92678	Transcription factor HEC1; Transcription factor IND; Transcription factor LAX PANICLE;Putative basic helix-loop-helix protein BHLH12
Development	Cs7g02770	6.82132	Transcription factor bHLH137; Transcription factor BPE; Transcription factor BEE 2; Transcription factor SPATULA; Transcription factor ALC;Putative basic helix-loop-helix protein BHLH8
Development	Cs3g23320	5.31032	Transcription factor SPATULA; Transcription factor ALC; Transcription factor PIF3; Transcription factor BPE; Putative transcription factor bHLH056; Transcription factor BEE 2
Development	Cs8g15050	5.5663	ABA response element binding factor (Fragment);ABSCISIC ACID-INSENSITIVE 5-like protein 1; Protein ABSCISIC ACID-INSENSITIVE 5; bZIP transcription factor TRAB1; Protein FD; G-box-binding factor 4; Protein ABSCISIC ACID-INSENSITIVE 5; bZIP transcription factor TRAB1; Protein FD; G-box-binding factor 4 --Cs8g15050.3: ABA response element binding factor (Fragment);ABSCISIC ACID-INSENSITIVE 5-like pr…
